# Supplementary material for: Neural encoding of novel social networks: evidence that perceivers prioritize others’ centrality
Source: Soc Cogn Affect Neurosci. 2022 Oct 25;18(1):nsac059. doi: 10.1093/scan/nsac059 (PMC9949589; doi:10.1093/scan/nsac059)
Supplement: nsac059_Supp [file nsac059_supp.zip]

Archive with 1 entries (1 files):
- scan-22-119-File008.docx
